# Supplementary material for: Integrated Single-Cell Transcriptomics Identifies γδ T-Cell Heterogeneity and a Candidate HLA-E–NKG2A Regulatory Axis in Pancreatic Ductal Adenocarcinoma
Source: Cancers (Basel). 2026 May 25;18(11):1723. doi: 10.3390/cancers18111723 (PMC13255768; doi:10.3390/cancers18111723)
Supplement: Supplementary file 1 [file cancers-18-01723-s001.zip]

Archive with 1 entries (1 files):
- cancers-4292279-supplementary.pdf
